# Supplementary material for: Programmable time-domain digital-coding metasurface for non-linear harmonic manipulation and new wireless communication systems
Source: Natl Sci Rev. 2018 Nov 15;6(2):231–8. doi: 10.1093/nsr/nwy135 (PMC8291514; doi:10.1093/nsr/nwy135)
Supplement: Supplemental Files [file nwy135_supplemental_files.zip]

Archive with 4 entries (4 files):
- Final_SI_Programmable_manipulations_of_nonlinear_harmonics.docx
- Video1.mp4
- Video2.mp4
- Video3.mp4
